# Supplementary material for: Comparison of intrinsic foot muscle function in patients with different lower extremity conditions
Source: PLoS One. 2025 Aug 21;20(8):e0325028. doi: 10.1371/journal.pone.0325028 (PMC12370067; doi:10.1371/journal.pone.0325028)
Supplement: S1 File — (XLSX) [file pone.0325028.s001.xlsx]

## Sheet: Sheet1
Groups	AH_DL_CSA	FDB_DL_CSA	AH_Echo	FDB_Echo	Age	Sex
1st MTP	0.029	0.018	71.74	89.57	56	female
1st MTP	0.015	0.019	63.48	92.64	53	female
1st MTP	0.026	0.024	80.86	69.74	41	male
1st MTP	0.02	0.025	63.92	64.95	53	female
1st MTP	0.021	0.013	84.48	72.31	58	female
1st MTP	0.017	0.017	61.2	70.22	54	male
1st MTP	0.037	0.043	75.22	68.44	64	male
1st MTP	0.025	0.015	82.25	110.88	69	female
Diabetes	0.018	0.02	37.91	60.07	34	male
Diabetes	0.02	0.021	71.3	63.67	40	male
Diabetes	0.035	0.035	40.18	42.67	26	female
Diabetes	0.012	0.01	70.62	59.98	20	female
Diabetes	0.005	0.007	85.77	108.11	61	male
Diabetes	0.031	0.022	40.42	48.69	21	female
Diabetes	0.018	0.019	38.89	45.81	30	female
Diabetes	0.006	0.013	80.06	70.04	40	male
Diabetes	0.013	0.017	78.64	60.64	42	female
CAI	0.023	0.016	31.51	83.41	21	female
CAI	0.022	0.03	46.2	52.09	21	male
CAI	0.027	0.019	41.88	58.03	20	female
CAI	0.037	0.036	63.24	64.13	20	female
CAI	0.046	0.025	73.61	69.39	21	female
CAI	0.023	0.027	50.29	75.21	23	female
CAI	0.022	0.019	64.78	68.58	21	female
CAI	0.027	0.033	55.07	56.43	30	female
CAI	0.021	0.029	58.96	63.95	25	male
CAI	0.029	0.029	52.18	52.18	19	male
CAI	0.024	0.021	40.82	40.82	24	female
CAI	0.02	0.022	65.51	72.42	20	female
CAI	0.029	0.037	57.47	57.47	19	female
CAI	0.03	0.023	52.22	62.66	18	female
CAI	0.02	0.021	71.18	60.2	27	female
CAI	0.016	0.029	63.14	58.81	18	female
CAI	0.013	0.02	65.68	70.97	21	male
CAI	0.022	0.027	52.41	72.58	30	male
CAI	0.031	0.027	59.6	49.27	20	female
CAI	0.027	0.027	55.82	56.23	18	female
CAI	0.006	0.022	72.14	52.04	19	female
CAI	0.034	0.034	48.94	45.73	25	male
CAI	0.027	0.024	48.43	58.68	20	female
CAI	0.024	0.028	35.45	50.82	23	male
CAI	0.017	0.023	61.95	44.88	21	female
CAI	0.025	0.025	50.74	55.61	21	male
CAI	0.027	0.027	62.15	62.47	18	female
CAI	0.022	0.021	64.04	58.73	26	female
CAI	0.03	0.032	59.63	60.47	19	female
PFP	0.023	0.036	36.28	35.28	33	female
PFP	0.026	0.04	68.73	77.95	20	female
PFP	0.035	0.033	66.22	59.24	20	female
PFP	0.023	0.033	50.06	84.12	18	female
PFP	0.035	0.026	48.34	61.28	19	female
PFP	0.026	0.036	36.94	58.2	18	female
PFP	0.023	0.024	46.1	53.07	18	female
PFP	0.028	0.036	49.67	60.52	21	male
PFP	0.027	0.034	57.34	40.72	20	male
PFP	0.042	0.039	39.81	67.31	18	female
PFP	0.014	0.022	63.26	50.74	18	female
PFP	0.015	0.026	84.33	61.52	20	male
PFP	0.039	0.044	41.1	64.98	21	female
PFP	0.031	0.036	80.72	67.99	20	female
PFP	0.026	0.027	65.37	64.04	19	female
PFP	0.029	0.036	67.07	41.01	20	male
PFP	0.038	0.04	60.96	67.08	18	female
PFP	0.017	0.036	67.55	56.33	19	female
PFP	0.013	0.029	75.21	58.94	19	male
PFP	0.021	0.02	50.26	51.88	19	female
PFP	0.033	0.034	43.84	37.71	19	female
PFP	0.03	0.039	29.61	34.09	20	male
PFP	0.02	0.027	27.11	38.8	19	male
PFP	0.037	0.022	45.99	48.43	21	female
PFP	0.033	0.034	47.28	51.63	21	male
PFP	0.03	0.031	42.16	44.53	20	male
PFP	0.035	0.044	42.77	49.2	20	female
PFP	0.032	0.034	43.54	44.88	20	female
PFP	0.028	0.023	57.4	61.41	20	male
PFP	0.046	0.023	47.54	43.86	20	female
PFP	0.03	0.033	51.86	66.99	21	female
PFP	0.03	0.041	42.18	48.73	37	male
PFP	0.023	0.032	67.24	50.26	21	female
PFP	0.027	0.031	62.63	42.09	20	male
PFP	0.033	0.017	51.47	64.19	19	female
Healthy	0.049	0.026	68.3	62.11	21	female
Healthy	0.047	0.035	41.49	31.61	21	male
Healthy	0.053	0.038	47.3	57.55	20	female
Healthy	0.041	0.024	41.7	52.75	19	female
Healthy	0.03	0.034	58.12	44.16	20	female
Healthy	0.031	0.04	61.45	41.53	20	female
Healthy	0.034	0.022	53.86	54.08	20	female
Healthy	0.039	0.032	58.76	63.78	29	female
Healthy	0.053	0.039	50.63	40.16	21	male
Healthy	0.04	0.039	54.34	40.59	19	male
Healthy	0.072	0.031	45.83	67.7	21	female
Healthy	0.046	0.038	60.79	48.77	19	female
Healthy	0.054	0.036	43.01	53.29	18	female
Healthy	0.052	0.036	37.66	56.59	19	female
Healthy	0.054	0.028	53.46	70.36	21	female
Healthy	0.032	0.031	62.52	65.11	22	female
Healthy	0.032	0.029	54.92	41.2	22	male
Healthy	0.046	0.037	47.91	54.55	34	male
Healthy	0.052	0.025	35.48	63.99	19	female
Healthy	0.033	0.035	55.1	43.64	18	female
Healthy	0.045	0.037	53.81	41.69	19	female
Healthy	0.037	0.04	51.03	40.21	21	male
Healthy	0.038	0.034	63.36	61.95	18	female
Healthy	0.04	0.037	55.05	34.7	23	male
Healthy	0.047	0.028	40.78	44.11	19	female
Healthy	0.038	0.027	31.56	30.28	19	male
Healthy	0.031	0.027	50.72	37.89	18	female
Healthy	0.039	0.029	45.14	51.53	21	female
Healthy	0.035	0.032	51.54	50.82	20	female
Healthy	0.049	0.035	31.12	42.5	34	male
Healthy	0.033	0.034	38.64	40.23	39	male
Healthy	0.033	0.035	48.86	46.67	25	female
Healthy	0.025	0.035	42.04	39.24	19	female
Healthy	0.031	0.033	60.83	49.96	59	male
Healthy	0.029	0.024	50.18	60.2	21	female
Healthy	0.029	0.028	41.25	45.82	28	female
Healthy	0.019	0.026	60.5	50.09	43	male
Healthy	0.03	0.022	35.68	55.54	44	female
